# Supplementary material for: IMPLICON: an ultra-deep sequencing method to uncover DNA methylation at imprinted regions
Source: Nucleic Acids Res. 2020 Jul 4;48(16):e92. doi: 10.1093/nar/gkaa567 (PMC7498334; doi:10.1093/nar/gkaa567)
Supplement: gkaa567_Supplemental_Files [file gkaa567_supplemental_files.zip]

Archive with 3 entries (3 files):
- Klobucar_SUPPLEMENTARY_INFORMATION.pdf
- Suppl. Table 3.xlsx
- Suppl.Table 2.xlsx
